# Supplementary material for: Aminoclay Nanoparticles Induce Anti-Inflammatory Dendritic Cells to Attenuate LPS-Elicited Pro-Inflammatory Immune Responses
Source: Molecules. 2022 Dec 9;27(24):8743. doi: 10.3390/molecules27248743 (PMC9787634; doi:10.3390/molecules27248743)
Supplement: Supplementary file 1 [file molecules-27-08743-s001.zip]

Archive with 1 entries (1 files):
- molecules-2030244-supplementary.pdf
